# Supplementary material for: Electrophysiological Studies of Cognitive Reappraisal Success and Failure in aMCI
Source: Brain Sci. 2021 Jun 27;11(7):855. doi: 10.3390/brainsci11070855 (PMC8301780; doi:10.3390/brainsci11070855)
Supplement: Supplementary file 1 [file brainsci-11-00855-s001.zip]

Archive with 1 entries (1 files):
- brainsci-1228744-supplementary.pdf
